# Supplementary material for: Identification of gray leaf spot–resistant donor lines in tropical maize germplasm and their agronomic performance under artificial inoculation
Source: Front Plant Sci. 2025 Mar 31;16:1536981. doi: 10.3389/fpls.2025.1536981 (PMC11997715; doi:10.3389/fpls.2025.1536981)
Supplement: Supplementary file 1 [file Table1.xlsx]

## Sheet: Table S1
	Supplementary Table S1. List of lines used in this experiment to screen against GLS disease severity
No	Genotype	Pedigree/DH	Seed color
1	CKDHL142989	DH	White
2	([CML444/CML395//DTPWC8F31-1-1-2-2-BB]-4-2-2-1-1-B*4/(9071xBabamgoyo)-3-1-BBB)-B-1-2-3-1-1-B-B-B-B	P	Yellow
3	CML559	P	White
4	CKDHL0089	DH	White
5	DL14501	P	White
6	((BRAZIL1546)DH4/CML395)-B-1-2-1-B-B	P	Yellow
7	(CML543/LaPostaSeqC7-F71-1-2-1-2-B-B-B-B)-B-168-1-1-B-B	P	Yellow
8	CKDHL120423	DH	White
9	CKLMARS1C3S50196	P	White
10	CML540	P	White
11	CML536	P	White
12	CLRCY039	P	White
13	ECAVL30-16-2-2-1-3-2-B-B-B-B	P	White
14	CML172	P	White
15	CKDHL121230	DH	White
16	((KU1403x1368)-7-2-1-1-B-B/CML444)-B-3-2-3-2-2-1-3-B-B-B-B	P	White
17	CKLTI0344	P	White
18	00SADVEB-#-17-2-1-1-1-B*5	P	Yellow
19	(CKL05003/[CML444/CML395//DTPWC8F31-1-1-2-2-BB]-4-2-2-2-2-BB-B-B)DH143-B-B-B	P	Yellow
20	CKDHL120341	DH	White
21	(CKL05018/CLRCW77)-B-1-1-1-1-1-B-B-B	P	Yellow
22	CKDHL120216	DH	White
23	DL1528	P	White
24	CKLMLN140538	P	White
25	CML538	P	White
26	[(CML395/CML444)-B-4-1-3-1-B/CML395//DTPWC8F31-1-1-2-2]-5-1-2-2-B*6	P	Yellow
27	(CKL05007/LaPostaSeqC7-F71-1-2-1-2-B-B-B-B)DH30-B-B-B-B	P	Yellow
28	CKSBL10027	P	White
29	CKL05017	P	White
30	[200-7xMAIZSANANDRES-F1-B-xP84c1F26-2-2-4-B-2-B]F93-3-2-1-3xP43C9-1-1-1-1-1-BBBB-1-xP84c1F26-2-2-6-B-3-B]-1-1-BxCML486]-1-1-B	P	Yellow
31	CLRCY034	P	White
32	CKLMARS1C3S50080	P	White
33	CKDHL142981	DH	White
34	CLYN261	P	White
35	CKL13857	P	White
36	CKL150013	P	White
37	CML539	P	White
38	(ZM523A-16-2-1-1-B*6/[CML312/CML445//[TUXPSEQ]C1F2/P49-SR]F2-45-3-2-1-BBB]-1-2-1-1-2-B*6)-B-1-1-4-B-B-B	P	Yellow
39	(CML543/LaPostaSeqC7-F71-1-2-1-2-B-B-B-B)-B-16-1-1-B-B-B-B	P	Yellow
40	CKL131049	P	White
41	CKDHL120172	DH	White
42	CKDHL0262	DH	White
43	CKLMARS1C3S50198	P	White
44	CKLMARS1C3S50732	P	White
45	(CML444*2/S3512Z)-B-14-1-1-1-B-B	P	Yellow
46	CKL13870	P	White
47	CKLTI0045	P	White
48	((KU1403x1368)-7-2-1-1-B-B/CML444)-B-8-7-3-2-4-1-2-B-B-B-B	P	White
49	CKL13815	P	White
50	DL12110	P	White
51	CKLMARS1C3S50075	P	White
52	CKL131050	P	White
53	CKLMLN140185	P	White
54	CKL131056	P	White
55	CKDHL120372	DH	White
56	CKL13814	P	White
57	([CML312/[TUXPSEQ]C1F2/P49-SR]F2-45-3-2-1-BB//INTA-F2-192-2-1-1-1-B*4]-1-5-1-1-2-B*5/CML269/Tx114-BBB-1-1-B*6-B)-B-4-8-2-B-B-B	P	Yellow
58	(CKL05006/CML489)-B-13-1-3-2-1-B-B	P	Yellow
59	CKDHL121556	DH	White
60	(CKL05003/LaPostaSeqC7-F64-2-6-2-2-B-B-B)DH222-B-B-B	P	Yellow
61	CML489	P	White
62	((KU1403x1368)-7-2-1-1-B-B/CML444)-B-3-3-8-1-1-2-2-B-B-B-B	P	White
63	(CKL05003/LaPostaSeqC7-F180-3-1-1-1-B-B-B)DH91-B-B-B	P	Yellow
64	CKL131089	P	White
65	CKLMARSI0029	P	White
66	CKLMARS1C3S50113	P	White
67	CKLMARS1C3S50140	P	White
68	CKDHL142833	DH	White
69	CKDHL0227	DH	White
70	CKDHL0221	DH	White
71	CKDHL0186	DH	White
72	CKL131054	P	White
73	(CKL05018/LaPostaSeqC7-F78-2-1-1-1-B-B-B)DH242-B-B-B-B	DH	White
74	CKDHL0333	DH	White
75	((KU1403x1368)-7-2-1-1-B-B/CML444)-B-3-2-3-2-1-2-5-B-B-B	P	White
76	ML-16	P	White
77	CZL99017	P	White
78	CKDHL0214	DH	White
79	CKL131080	P	White
80	CKSBL10203	P	White
81	BSC-7	P	Yellow
82	ECAVL30-16-2-3-1-1-1-B-B	P	White
83	CKL13897	P	White
84	CLWN268	P	White
85	CKLMLN140379	P	White
86	CKL13702	P	White
87	ZEWAc1F2-151-6-1-B-1-BBB-2-2-B*7	P	White
88	ECAVL29-2-3-3-1-1-2-B-B	P	White
89	CKL150158	P	White
90	BKA1-8	P	Yellow
91	[INTA-2-1-3/INTA-60-1-2]-X-11-6-3-B*4	P	Yellow
92	(CML488*2/S1920Z)-B-11-1-6-1-B-B-B	P	Yellow
93	CKL131189	P	White
94	CML442	P	White
95	DL12102	P	White
96	CML395	P	White
97	CKDHL120086	DH	White
98	CKLMARS1C3S50293	P	White
99	CKL13666	P	White
100	CLWN211	P	White
101	DL14505	P	White
102	CKLMLN140290	P	White
103	CKL13907	P	White
104	CKLMARS1C3S50204	P	White
105	CKDHL140910	DH	White
106	CML494	P	White
107	CKL13896	P	White
108	CKL131280	P	White
109	CLMLND1067	P	White
110	CKDHL120275	DH	White
111	((DTPWC9:@.F16.1.1.1.1.@.@.)*2/S3512Z)-B-8-1-2-1-B-B-B	P	White
112	(CML543/[CML444/CML395//DTPWC8F31-1-1-2-2-BB]-4-2-2-1-1-BB-B-B)DH57-B-B-B-B	P	Yellow
113	DL14546	P	White
114	CNO7/8-32	P	White
115	KIL-1	P	White
116	(CKL05019/(KU1403x1368)-7-2-1-B*5)-B-2-1-1-2-2-B-B-B	P	White
117	CKL150159	P	White
118	CKL13781	P	White
119	(CKL05003/[CML444/CML395//DTPWC8F31-1-1-2-2-BB]-4-2-2-2-2-BB-B-B)DH148-B-B-B	P	Yellow
120	CML543	P	White
121	CML384	P	White
122	CNO7/8-4	P	White
123	DTPYC9-F46-1-2-1-2-B-B	P	Yellow
124	CKL131314	P	White
125	CKDHL0250	DH	White
126	CML541	P	White
127	CKL13910	P	White
128	(CKL05018/LaPostaSeqC7-F78-2-1-1-1-B-B-B)DH147-B-B-B-B	DH	White
129	(CKL05018/CML536)-B-37-2-1-1-B-B-B-B	P	Yellow
130	CLA158	P	White
131	ZEWAc2F2-152-1-B*8	P	White
132	CZL03011	P	White
133	CKDHL0374	DH	White
134	[INTA-2-1-3/INTA-60-1-2]-X-11-6-3-BBB-B-B-B	P	Yellow
135	CKDHL0282	DH	White
136	CML202	P	White
137	(CKL05020/MAS[MSR/312]-117-2-2-1-B*3-B)DH62-B-B-B-B	DH	White
138	(CML144*2/S3512Z)-B-57-1-1-1-B-B-B	P	Yellow
139	CML78	P	White
140	CKDHL0159	DH	White
141	CNO7/8-154	P	White
142	(CML230*2/S1031Z)-B-17-1-3-1-B-B-B	P	Yellow
143	KS23-5	P	Yellow
144	ML-1A	P	White
145	CKDHL120448	DH	White
146	(CKL05022/CLRCW92)-B-7-1-1-1-2-B-B	P	White
147	CKL13882	P	White
148	CKL131194	P	White
149	(CLRCW100/CML444)-B-2-3-1-1-B	P	White
150	CKLTI0147	P	White
151	((INB-17/[CML442/CML197//[TUXPSEQ]C1F2/P49-SR]F2-45-7-3-2-BBB]-2-1-1-2-1-B*5)-B)DH63-B-B-B-B	DH	Yellow
152	DL14549	P	White
153	CKDHL0323	DH	White
154	CKL131190	P	White
155	CLA18	P	White
156	CML443	P	White
157	CKSBL10046	P	White
158	CKLMARSI0183	P	White
159	DTPYC9-F38-4-3-1-1-B	P	Yellow
160	CKL131270	P	White
161	CKL13737	P	White
162	((KU1403x1368)-7-2-1-1-B-B/CML444)-B-8-2-7-1-4-2-3-B-B-B-B	P	White
163	CKL150096	P	White
164	CML495	P	White
165	CML444	P	White
166	CKDHL0411	DH	White
167	CKDHL121553	DH	White
168	CKDHL0378	DH	White
169	CNO8Y/396	P	White
170	(CML230*2/S3512Z)-B-11-1-6-1-B-B	P	Yellow
171	(CML543/LaPostaSeqC7-F180-3-1-1-1-B-B-B)DH56-B-B-B-B	P	Yellow
172	CKDHL120664	DH	White
173	CKL131271	P	White
174	CKL131305	P	White
175	CKDHL120237	DH	White
176	[SC/CML204//FR812]-X-30-2-3-2-1-B*5-B*4	P	Yellow
177	CKSPL10007	P	White
178	00SADVEB-#-74-1-1-1-1-1-BB	P	Yellow
179	((GEMS-0011xCML-373)-1-2-2-1/CML312)-B-31-2-1-B-B	P	Yellow
180	CKL150017	P	White
181	CKLMLN140287	P	White
182	(CML144*2/S1920Z)-B-7-1-2-1-B-B-B	P	Yellow
183	CKL131123	P	White
184	CKL13903	P	White
185	CKDHL0295	DH	White
186	CKSBL10019	P	White
187	((KU1403x1368)-7-2-1-1-B-B/CML444)-B-3-3-8-1-2-1-3-B-B-B-B	P	White
188	CKL13958	P	White
189	CKL13724	P	White
190	CML379	P	White
191	(CML78*2/S1920Z)-B-24-1-2-1-B-B-B	P	Yellow
192	CKL131113	P	White
193	((GEMS-0019xCML-312)-1-1-1-1/CML395)-B-5-1-1-B-B	P	Yellow
194	CKLMARS1C3S50041	P	White
195	CKDHL120918	DH	White
196	VL05552	P	White
197	CKL13729	P	White
198	(CKL05017/INTA/INTB-B-41-B-14-1-B)-B-25-1-2-2-2-B-B	P	Yellow
199	CKL13867	P	White
200	[Cuba/GuadC3F34-2-1-1-B-B-BxCML264Q]-1-1-B	P	Yellow
201	H16	P	White
202	CKL131150	P	White
203	T1162W	P	White
204	((DTPWC9:@.F16.1.1.1.1.@.@.)*2/S3512Z)-B-20-1-3-2-B*4	P	White
205	(CKL05018/LaPostaSeqC7-F78-2-1-1-1-B-B-B)DH41-B-B-B-B	DH	White
206	CKDHL142445	DH	White
207	CKL13960	P	White
208	CKLTI0227	P	White
209	DL12129	P	White
210	CKL13759	P	White
211	KS23-6	P	Yellow
212	CKDHL143014	DH	White
213	((P300C5S1B:@.2.3.2.1.1.1.2.@.@.)*2/S3512Z)-B-33-1-3-1-B*4	P	Yellow
214	CKL13950	P	White
215	CML130	P	White
216	CML154	P	White
217	(CML444*2/S3512Z)-B-32-1-1-1-B-B	P	Yellow
218	VL05128	P	White
219	CKDHL142425	DH	White
220	CKL150093	P	White
221	CKL13725	P	White
222	CKDHL120138	DH	White
223	(CML488*2/S1920Z)-B-11-1-5-1-B-B-B	P	Yellow
224	CML181	P	White
225	CKLTI0348	P	White
226	(CML445*2/S3512Z)-B-46-1-3-1-B-B	P	Yellow
227	CKLTI0028	P	White
228	CKL13790	P	White
229	CKDHL120378	DH	White
230	(CKL05006/CML489)-B-13-1-5-1-B-B-B	P	Yellow
231	CLWN277	P	White
232	CKDHL120312	DH	White
233	CKDHL142961	DH	White
234	P100C6-200-1-1-B****-B-B-B	P	White
235	DTPWC9-F73-2-7-1-B	P	White
236	CKDHL120685	DH	White
237	CKL13890	P	White
238	CKDHL120358	DH	White
239	CKDHL120253	DH	White
240	CNO7/8-13	P	White
241	CKDHL0501	DH	White
242	((LPSC7:@.F180.3.1.1.1.@.@.)*2/S1031Z)-B-8-1-1-1-B-B	P	Yellow
243	CKL131078	P	White
244	CKL150139	P	White
245	S5252Z/CML445*2-B-116-1-1-1-B	P	White
246	CKLTI0200	P	White
247	CKLMLN140196	P	White
248	(5012/MAS[MSR/312]-117-2-2-1-B*5-B)DH45-3-1-B	P	Yellow
249	CNO7/8-97	P	White
250	((KU1403x1368)-7-2-1-1-B-B/CML444)-B-3-2-3-2-2-2-6-B-B-B-B	P	White
251	CKDHL0500	DH	White
252	CKDHL120054	DH	White
253	((DTPWC9:@.F115.1.4.1.1.@.@.)*2/S1031Z)-B-74-1-4-1-BBB	P	White
254	CKLTI0041	P	White
255	CKL150119	P	White
256	S1001Z/CML144*2-B-22-1-1-1-B	P	White
257	G16BNSEQ.C4-(F8x17)-4-2-2-B	P	White
258	CKDHL120139	DH	White
259	CKDHL140700	DH	White
260	BSC-3	P	Yellow
261	CKL131313	P	White
262	CLWN273	P	White
263	CKDHL120029	DH	White
264	CKDHL0228	DH	White
265	CKL13851	P	White
266	Oh1VIxOh28RI-70332-B-B-B-B	P	Yellow
267	CML491	P	White
268	((P300C5S1B:@.2.3.2.1.1.1.2.@.@.)*2/S3512Z)-B-3-1-1-1-B-B-B	P	Yellow
269	(CML543/LaPostaSeqC7-F64-2-6-2-2-B-B-B)DH110-B-B-B-B-B	P	Yellow
270	CKL131091	P	White
271	ECAVL29-11-1-1-4-1-2-B-B-B	P	White
272	CKDHL143002	DH	White
273	CML537	P	White
274	((LPSC7:@.F180.3.1.1.1.@.@.)*2/S1031Z)-B-34-1-1-1-B-B	P	Yellow
275	((LPSC7:@.F180.3.1.1.1.@.@.)*2/S1031Z)-B-28-1-1-1-B-B-B	P	Yellow
276	(CML445*2/S1031Z)-B-6-1-4-1-B-B	P	Yellow
277	CML502	P	White
278	CKL131279	P	White
279	(CML543/CIMCALI8843/S9243-BB-#-B-5-1-BB-4-1-3-1-B)-B-11-2-2-1-1-B-B-B	P	Yellow
280	CKLMARS1C3S50264	P	White
281	CKL13783	P	White
282	CNO7/8-207	P	White
283	(CKL05007/LaPostaSeqC7-F64-2-6-2-2-B-B-B)DH345-B-B-B	P	Yellow
284	DTPYC9-F86-1-1-1-1-B	P	Yellow
285	LaPostaSeqC7-F64-2-8-1-2-B	P	White
286	CML548	P	White
287	CKLT10045	P	White
288	INTA/INTB-B-11-B-1-1-B	P	White
289	CKLMARSI0092	P	White
290	CKL05005	P	White
291	(CML159*2/S1920Z)-B-6-1-4-1-B-B	P	Yellow
292	CKL13731	P	White
293	(CKL05017/[CML442/CML197//[TUXPSEQ]C1F2/P49-SR]F2-45-7-3-2-BBB]-2-1-1-2-1-BBB-B)DH3-B-B-B-B-B	DH	Yellow
294	CKDHL0470	DH	White
295	(200-6xGUAT189)(51-2-1)F1-B-xP84c1F26-2-2-4-B-2-B]F102-1-2-2-3x[KILIMAST94A]-30/MSV-03-2-10-B-1-B-B-xP84c1F27-4-1-6-B-5-B]-2-2-B	P	Yellow
296	(CKL05006/CML489)-B-13-1-2-B-B-B-B	P	Yellow
297	CKL13728	P	White
298	CKLMARS1C3S50137	P	White
299	((GEMS-0019xCML-312)-1-1-1-1/CML395)-B-14-2-2-1-B	P	Yellow
300	CKDHL120277	DH	White
301	CKL131028	P	White
302	((KU1403x1368)-7-2-1-1-B-B/CML444)-B-3-3-2-2-2-1-2-B-B-B-B	P	White
303	CKLMARS1C3S50068	P	White
304	CKLTI0368	P	White
305	CKLMLN140380	P	White
306	CML545	P	White
307	CKL13756	P	White
308	CKDHL120331	DH	White
309	CML547	P	White
310	ML-11	P	White
311	CKLMLN140545	P	White
312	CML247	P	White
313	((DTPWC9:@.F115.1.4.1.1.@.@.)*2/S3512Z)-B-88-1-4-1-BB	P	White
314	RO424W	P	White
315	(CML444*2/S3512Z)-B-51-1-1-1-B*4	P	Yellow
316	(CML159*2/S1920Z)-B-6-1-3-1-B-B	P	Yellow
317	CKDHL0364	DH	White
318	CKDHL0467	DH	White
319	CKL13762	P	White
320	CKLMARSI0040	P	White
321	DTPWC9-F104-5-4-1-1-B	P	White
322	LaPostaSeqC7-F102-1-3-1-1-B	P	White
323	CKL13827	P	White
324	CKL150147	P	White
325	CKL13805	P	White
326	CKL13760	P	White
327	CML560	P	White
328	CKLMLN140285	P	White
329	ECAVL17-30-6-1-1-1-1-6-2-B	P	White
330	CZL03009	P	White
331	ECAVL30-60-11-1-1-2-1-B-B	P	White
332	CKLMARSI0037	P	White
333	CKDHL120419	DH	White
334	((LPSC7:@.F180.3.1.1.1.@.@.)*2/S1031Z)-B-36-1-2-1-B*4	P	Yellow
335	(CML159*2/S1920Z)-B-6-1-2-1-B-B	P	Yellow
336	CKDHL120668	DH	White
337	CKL150097	P	White
338	CKDHL120323	DH	White
339	((DTPWC9:@.F16.1.1.1.1.@.@.)*2/S3512Z)-B-13-1-6-1-B-BBB	P	White
340	CKDHL0106	DH	White
341	((DTPWC9:@.F16.1.1.1.1.@.@.)*2/S3512Z)-B-31-1-5-1-B-B-B	P	White
342	((GEMS-0011xCML-373)-1-2-1-1/CML312)-B-11-2-1-1-B	P	Yellow
343	CKDHL120979	DH	White
344	CKL13991	P	White
345	((DTPWC9:@.F16.1.1.1.1.@.@.)*2/S3512Z)-B-6-1-4-1-B*4	P	White
346	[SYN-USAB2/SYN-ELIB2]-12-1-1-1-BB	P	Yellow
347	CKLMLN140284	P	White
348	CKL150114	P	White
349	(CKL05006/CML489)-B-13-1-5-3-B-B	P	Yellow
350	[92SEW1-2/[DMRESR-W]EarlySel-#L-2-1-B/CML386]-B-22-1-B-4-#-1-BB-B	P	Yellow
351	G16BNSEQ.C4-(F20x17)-3-1-4-B	P	White
352	CKL150162	P	White
353	CKDHL0231	DH	White
354	CKL150078	P	White
355	(CKL05003/CML444//CKL05003)DH6-B-B-B-B	P	Yellow
356	(CKL05007/CML489)-B-10-1-2-B-B-B	P	Yellow
357	CKLMARSI0022	P	White
358	CKL13667	P	White
359	CML488	P	White
360	CL-P10201	P	White
361	CKL150081	P	White
362	(P300C5S1B-2-3-2#-#1-5-B-B-B-B-B-B-B/LaPostaSeqC7-F180-3-1-1-1-B-B-B)-B-3-1-1-B-B-B-B	P	Yellow
363	CZL0618	P	White
364	CKLTI0137	P	White
365	CKLTI0272	P	White
366	(CKL05016/CLRCW41)-B-5-1-2-1-1-B	P	Yellow
367	P300C5S1B-2-3-2-#-#-1-2-B-B-#-B*4	P	White
368	CML550	P	White
369	CKL150531	P	White
370	P502c2-185-3-4-1-3-B-1-BxCML311/CML321xMBRC1BcF114-1-1-1-B-B-B-B-1-1-B	P	White
371	CKL150218	P	White
372	CKDHL120122	DH	White
373	CKSBL10194	P	White
374	S1001Z/CML144*2-B-102-1-1-1-B	P	White
375	((DTPWC9:@.104.5.4.1.1.@.@.)*2/S1920Z)-B-2-1-1-1-B-B	P	White
376	CML312	P	White
377	CKL150121	P	White
378	CKL150104	P	White
379	CKL131275	P	White
380	(CML494*/OFP2)-B-8-3-1-B-B-B	P	Yellow
381	(CKL05007/LaPostaSeqC7-F64-2-6-2-2-B-B-B)DH203-B-B	P	Yellow
382	CKSBL10039	P	White
383	((DTPWC9:@.F16.1.1.1.1.@.@.)*2/S3512Z)-B-8-1-1-1-B*4	P	White
384	CKL150194	P	White
385	CKDHL0601	DH	White
386	CKL13802	P	White
387	(G23C34HS#22-2-1-1/CML312)-B-4-1-1-1-B	P	Yellow
388	CKL13854	P	White
389	((LPSC7:@.F180.3.1.1.1.@.@.)*2/S1031Z)-B-36-1-2-1-B-B-B	P	Yellow
390	CKSBL10011	P	White
391	CKLMARS1C3S50199	P	White
392	CKL150103	P	White
393	(CML445*2/S3512Z)-B-46-1-1-1-B-B	P	Yellow
394	CKLTI0136	P	White
395	CKLTI0238	P	White
396	CKL150127	P	White
397	((LPSC7:@.F180.3.1.1.1.@.@.)*2/S1031Z)-B-36-1-4-1-B-B	P	Yellow
398	ECAVL29-11-1-1-2-2-1-B-B-B-B	P	White
399	CKLTI0138	P	White
400	CKSPL10328	P	White
401	CKL13716	P	White
402	CKL150191	P	White
403	(CML445*2/S3512Z)-B-33-1-2-1-B-B	P	Yellow
404	CKL150087	P	White
405	CML451	P	White
406	((DTPWC9:@.F16.1.1.1.1.@.@.)*2/S3512Z)-B-11-1-1-1-B*4	P	White
407	CKL150118	P	White
408	CKL150232	P	White
409	CKLMARS1C3S50274	P	White
410	CKL150110	P	White
411	(CML78*2/S1920Z)-B-19-1-2-1-B-B-B	P	Yellow
412	CKSPL10058	P	White
413	CKLTI0139	P	White
414	(CML445*2/S3512Z)-B-1-1-1-1-BBB	P	Yellow
415	CKLMARS1C3S50238	P	White
416	((DTPWC9:@.F16.1.1.1.1.@.@.)*2/S3512Z)-B-6-1-4-1-B-B-B	P	White
417	CKL150079	P	White
418	((DTPWC9:@.F16.1.1.1.1.@.@.)*2/S3512Z)-B-6-1-1-1-B-B	P	White
419	S1001Z/CML144*2-B-49-1-1-1-B	P	White
420	((DTPWC9:@.F16.1.1.1.1.@.@.)*2/S3512Z)-B-13-1-4-1-B-B-B	P	White
421	CKL150122	P	White
422	CKL150132	P	White
423	((DTPWC9:@.F115.1.4.1.1.@.@.)*2/S3512Z)-B-89-1-1-1-BBB	P	White
424	(LaPostaSeqC7-F64-2-6-2-2-B-B-B/CML495)DH25-B-B-B-B	P	Yellow
425	((DTPWC9:@.F16.1.1.1.1.@.@.)*2/S3512Z)-B-6-1-1-3-B-B	P	White
426	((DTPWC9:@.F115.1.4.1.1.@.@.)*2/S3512Z)-B-88-1-1-1-BBB	P	White
427	(CKL05017/[CML442/CML197//[TUXPSEQ]C1F2/P49-SR]F2-45-7-3-2-BBB]-2-1-1-2-2-BBB-B-B)DH11-B-B-B	DH	Yellow

## Sheet: TableS2
	Supplementary Table S2. The mean, variance components and trait heritability for GLS1, GLS2, AUDPC values and other agronomic traits evaluated in Kakamega, Kenya
	Statistic	Trait	AD	SD	ASI	PH	EH	GLS1	GLS2	AUDPC
		KAK2016
	Grand Mean	Mean	85.1884	84.3588	-0.964389	113.831	48.8912	4.57811	5.59922	84.2694
	Genotype Variance	σ2G	3.56597	9.50662	2.89456	235.33	97.5897	1.28604	0.825773	206.423
	Residual Variance	σ2e	2.45093	5.27651	4.93829	101.574	54.8628	1.31063	1.05129	182.432
	Heritability	h2	0.744238	0.782768	0.539657	0.822496	0.780586	0.662444	0.611042	0.693534
		KAK2017
	Grand Mean	Mean	78.1605	78.9284	0.599434	138.926	72.4621	3.71663	6.70217	73.018
	Genotype Variance	σ2G	10.7321	9.32402	1.87627	130.609	57.1947	0.01	1.24041	24.5376
	Residual Variance	σ2e	3.93135	4.36446	3.36102	217.018	126.821	0.60811	1.96537	178.852
	Heritability	h2	0.845196	0.810344	0.527519	0.546211	0.47423	0.03	0.557966	0.215311
		KAK2018
	Grand Mean	Mean	78.5342	80.2258	1.70825	124.544	54.3554	5.82932	8.11468	97.1666
	Genotype Variance	σ2G	17.0323	16.4182	3.66437	201.209	109.928	2.77819	1.12694	322.603
	Residual Variance	σ2e	7.31466	8.82013	5.11027	340.977	112.825	0.93537	0.646509	110.796
	Heritability	h2	0.823229	0.788265	0.589174	0.541325	0.660863	0.855914	0.777095	0.853445
		KAK2019
	Grand Mean	Mean	77.4328	77.8365	0.407559	141.704	71.9231	5.69982	4.54971	74.7719
	Genotype Variance	σ2G	9.88892	9.95886	0.716491	92.6066	34.1645	2.41352	0.483266	132.54
	Residual Variance	σ2e	15.8181	14.0472	5.40775	367.343	174.44	1.16618	1.2019	261.985
	Heritability	h2	0.555621	0.58642	0.209478	0.335193	0.281456	0.805417	0.445729	0.502937

## Sheet: Table S3
	Supplementary Table S3. Correlation between environments or years for GLS disease severity and AUDPC values.
	GLS2	KAK2016	KAK2017	KAK2018
	KAK2017	0.65*
	KAK2018	0.61*	0.28*
	KAK2019	0.83*	0.38*	0.54*
	GLS_AUDPC
	KAK2017	0.64*
	KAK2018	0.66*	0.29*
	KAK2019	0.81*	0.35*	0.63*
	* indicates significant at P<0.05

## Sheet: Table S4
		SupplementaryTableS4:The mean performance of lines for GLS disease severity evaluated in four years under artificial infestation
		Genotype	AD	SD	ASI	PH	EH	GLS1	GLS2	AUDPC	Group
		CKDHL142989	84.001	83.437	-0.776	144.635	76.692	2.474	2.551	34.846	Resistant
		([CML444/CML395//DTPWC8F31-1-1-2-2-BB]-4-2-2-1-1-B*4/(9071xBabamgoyo)-3-1-BBB)-B-1-2-3-1-1-B-B-B-B	86.843	89.015	2.308	125.917	61.62	2.096	2.891	35.464	Resistant
		CML559	79.696	79.764	0.204	153.392	83.187	2.125	3.006	38.383	Resistant
		CKDHL0089	83.489	83.11	-0.204	144.606	67.714	2.993	3.139	48.804	Resistant
		DL14501	85.04	84.948	-0.099	128.201	63.172	3.22	3.161	45.469	Resistant
		((BRAZIL1546)DH4/CML395)-B-1-2-1-B-B	90.489	91.892	1.432	126.752	71.229	2.814	3.353	49.916	Resistant
		(CML543/LaPostaSeqC7-F71-1-2-1-2-B-B-B-B)-B-168-1-1-B-B	85.239	84.409	-0.697	145.302	67.796	2.545	3.501	44.593	Resistant
		CKDHL120423	82.989	81.76	-2.196	145.826	73.139	2.968	3.583	43.236	Resistant
		CKLMARS1C3S50196	79.474	81.492	2.094	125.743	61.035	3.411	3.672	49.354	Resistant
		CML540	75.529	75.533	0.053	137.258	49.169	3.421	3.679	49.706	Resistant
		CML536	85.489	85.875	1.028	136.78	61.731	3.237	3.754	59.907	Resistant
		CLRCY039	83.375	82.579	-1.083	138.71	64.884	2.339	3.87	45.457	Resistant
		ECAVL30-16-2-2-1-3-2-B-B-B-B	84.489	82.758	-1.481	142.338	68.1	4.736	3.879	45.303	Resistant
		CML172	74.515	78.028	3.58	118.04	53.069	3.839	3.95	45.08	Resistant
		CKDHL121230	73.786	74.283	0.541	111.221	48.62	6.285	4.038	72.98	Mod Resistant
		((KU1403x1368)-7-2-1-1-B-B/CML444)-B-3-2-3-2-2-1-3-B-B-B-B	83.036	82.57	-0.296	125.476	58.102	4.361	4.063	58.049	Mod Resistant
		CKLTI0344	80.696	83.036	2.784	130.437	69.61	3.348	4.112	51.8	Mod Resistant
		00SADVEB-#-17-2-1-1-1-B*5	78.989	80.392	1.428	131.356	61.806	3.951	4.154	54.327	Mod Resistant
		(CKL05003/[CML444/CML395//DTPWC8F31-1-1-2-2-BB]-4-2-2-2-2-BB-B-B)DH143-B-B-B	77.5	79.224	1.731	128.309	58.189	3.288	4.161	52.126	Mod Resistant
		CKDHL120341	80.913	82.205	1.009	141.81	70.897	3.369	4.168	54.191	Mod Resistant
		(CKL05018/CLRCW77)-B-1-1-1-1-1-B-B-B	87.239	88.608	1.432	139.5	68.191	3.029	4.196	47.631	Mod Resistant
		CKDHL120216	79.786	81.611	1.925	152.148	81.961	3.876	4.224	56.979	Mod Resistant
		DL1528	84.015	79.838	-4.034	151.265	63.108	3.898	4.24	48.155	Mod Resistant
		CKLMLN140538	80.913	79.795	-1.453	132.533	64.287	2.825	4.25	50.399	Mod Resistant
		CML538	78.286	79.144	0.871	142.056	68.427	3.213	4.265	52.245	Mod Resistant
		[(CML395/CML444)-B-4-1-3-1-B/CML395//DTPWC8F31-1-1-2-2]-5-1-2-2-B*6	81.029	81.739	0.745	125.65	65.137	2.68	4.294	59.865	Mod Resistant
		(CKL05007/LaPostaSeqC7-F71-1-2-1-2-B-B-B-B)DH30-B-B-B-B	81.5	80.574	-0.83	144.779	70.208	2.549	4.298	49.053	Mod Resistant
		CKSBL10027	76.362	76.761	0.515	126.855	62.62	4.962	4.3	62.331	Mod Resistant
		CKL05017	80.413	80.85	0.244	100.478	50.287	2.62	4.307	49.628	Mod Resistant
		[200-7xMAIZSANANDRES-F1-B-xP84c1F26-2-2-4-B-2-B]F93-3-2-1-3xP43C9-1-1-1-1-1-BBBB-1-xP84c1F26-2-2-6-B-3-B]-1-1-BxCML486]-1-1-B	75.913	72.181	1.24	NA	NA	3.156	4.358	54.599	Mod Resistant
		CLRCY034	85.917	87.221	1.231	141.508	70.356	2.45	4.375	52.048	Mod Resistant
		CKLMARS1C3S50080	75.529	75.599	0.047	147.809	67.401	4.086	4.389	59.059	Mod Resistant
		CKDHL142981	83.924	82.393	-1.351	135.925	69.013	3.536	4.411	53.875	Mod Resistant
		CLYN261	80.533	79.581	-0.886	121.361	55.34	4.284	4.413	60.867	Mod Resistant
		CKL13857	75.413	72.298	-3.352	139.037	59.103	2.361	4.429	49.393	Mod Resistant
		CKL150013	78.779	80.221	1.531	119.208	56.117	4.021	4.451	70.852	Mod Resistant
		CML539	75.268	74.535	-0.663	124.622	59.038	5.112	4.554	67.961	Mod Resistant
		(ZM523A-16-2-1-1-B*6/[CML312/CML445//[TUXPSEQ]C1F2/P49-SR]F2-45-3-2-1-BBB]-1-2-1-1-2-B*6)-B-1-1-4-B-B-B	80.613	80.555	-0.574	131.634	66.165	3.235	4.565	55.787	Mod Resistant
		(CML543/LaPostaSeqC7-F71-1-2-1-2-B-B-B-B)-B-16-1-1-B-B-B-B	80.862	81.565	0.745	147.345	68.425	2.914	4.583	52.816	Mod Resistant
		CKL131049	80.913	82.385	1.084	111.924	66.839	3.533	4.584	59.179	Mod Resistant
		CKDHL120172	76.696	77.697	1.754	139.316	69.34	3.848	4.586	60.969	Mod Resistant
		CKDHL0262	81.413	75.723	-5.844	141.601	60.016	3.53	4.591	58.73	Mod Resistant
		CKLMARS1C3S50198	80.249	82.62	3.357	139.856	72.224	2.498	4.592	51.241	Mod Resistant
		CKLMARS1C3S50732	80.989	81.421	-0.558	148.537	67.399	2.275	4.596	46.27	Mod Resistant
		(CML444*2/S3512Z)-B-14-1-1-1-B-B	84.196	84.966	0.816	143.031	80.738	3.684	4.596	67.8	Mod Resistant
		CKL13870	80.667	77.815	-5.76	139.854	75.429	4.122	4.6	63.062	Mod Resistant
		CKLTI0045	84.963	83.742	-1.16	113.669	58.398	3.763	4.602	58.892	Mod Resistant
		((KU1403x1368)-7-2-1-1-B-B/CML444)-B-8-7-3-2-4-1-2-B-B-B-B	72.761	72.081	-0.699	114.713	46.462	4.627	4.626	65.836	Mod Resistant
		CKL13815	81.163	82.857	1.355	134.951	77.872	3.17	4.626	55.173	Mod Resistant
		DL12110	84.029	86.233	2.313	140.017	62.227	2.91	4.646	54.292	Mod Resistant
		CKLMARS1C3S50075	82.776	87.141	4.439	128.143	65.726	3.915	4.651	56.926	Mod Resistant
		CKL131050	80.913	83.836	2.698	130.815	61.253	2.558	4.656	51.568	Mod Resistant
		CKLMLN140185	81.159	84.27	1.126	122.104	58.974	2.925	4.656	54.77	Mod Resistant
		CKL131056	80.667	81.975	0.967	124.286	63.761	2.861	4.659	53.633	Mod Resistant
		CKDHL120372	85.91	85.109	-0.661	114.612	57.345	3.537	4.662	58.126	Mod Resistant
		CKL13814	80.913	81.668	0.651	119.152	51.347	3.21	4.688	56.533	Mod Resistant
		([CML312/[TUXPSEQ]C1F2/P49-SR]F2-45-3-2-1-BB//INTA-F2-192-2-1-1-1-B*4]-1-5-1-1-2-B*5/CML269/Tx114-BBB-1-1-B*6-B)-B-4-8-2-B-B-B	80.125	80.612	0.465	119.33	57.5	5.663	4.692	71.763	Mod Resistant
		(CKL05006/CML489)-B-13-1-3-2-1-B-B	81.739	82.44	-0.548	141.55	68.844	4.134	4.752	57.72	Mod Resistant
		CKDHL121556	80.196	76.742	-3.351	141.78	69.032	3.633	4.761	50.666	Mod Resistant
		(CKL05003/LaPostaSeqC7-F64-2-6-2-2-B-B-B)DH222-B-B-B	78.662	79.449	0.707	148.846	71.425	4.122	4.769	63.062	Mod Resistant
		CML489	81.934	82.038	0.141	124.038	58.25	3.366	4.799	55.841	Mod Resistant
		((KU1403x1368)-7-2-1-1-B-B/CML444)-B-3-3-8-1-1-2-2-B-B-B-B	82.989	85.362	2.505	117.425	57.06	3.524	4.823	60.147	Mod Resistant
		(CKL05003/LaPostaSeqC7-F180-3-1-1-1-B-B-B)DH91-B-B-B	82.224	84.795	0.442	121.53	58.713	4.785	4.826	61.029	Mod Resistant
		CKL131089	81.413	83.206	1.62	115.464	55.804	3.735	4.831	62.79	Mod Resistant
		CKLMARSI0029	78.529	77.732	-0.706	134.436	60.593	4.138	4.838	70.778	Mod Resistant
		CKLMARS1C3S50113	77.196	76.228	-0.798	141.048	60.446	4.81	4.845	59.562	Mod Resistant
		CKLMARS1C3S50140	72.862	76.945	4.194	154.144	44.202	3.303	4.849	58.462	Mod Resistant
		CKDHL142833	81.413	82.274	0.503	137.139	64.546	4.001	4.874	64.261	Mod Resistant
		CKDHL0227	77.989	80.614	-1.406	105.044	47.017	4.081	4.874	64.738	Mod Resistant
		CKDHL0221	80.529	80.57	0.202	147.332	63.875	4.014	4.886	66.311	Mod Resistant
		CKDHL0186	81.413	80.46	-1.687	120.488	59.709	3.658	4.901	60.789	Mod Resistant
		CKL131054	80.913	84.217	3.053	134.92	48.426	3.27	4.908	60.283	Mod Resistant
		(CKL05018/LaPostaSeqC7-F78-2-1-1-1-B-B-B)DH242-B-B-B-B	80.25	80.162	-0.078	140.85	73.176	2.903	4.912	58.907	Mod Resistant
		CKDHL0333	88.489	83.479	-0.517	125.718	50.956	3.791	4.916	63.069	Mod Resistant
		((KU1403x1368)-7-2-1-1-B-B/CML444)-B-3-2-3-2-1-2-5-B-B-B	79.955	81.877	1.98	134.868	72.082	3.93	4.917	63.36	Mod Resistant
		ML-16	81.159	NA	NA	175.334	92.288	3.545	4.934	60.555	Mod Resistant
		CZL99017	77.286	81.372	4.22	116.487	56.395	4.49	4.948	66.686	Mod Resistant
		CKDHL0214	81.868	82.665	0.631	129.509	72.328	4.275	4.962	64.318	Mod Resistant
		CKL131080	80.913	82.228	1.045	142.155	73.065	4.194	4.962	65.192	Mod Resistant
		CKSBL10203	81.196	80.566	-0.522	135.655	75.928	4.337	4.976	66.444	Mod Resistant
		BSC-7	81.159	82.634	1.073	102.62	47.5	3.594	4.98	62.326	Mod Resistant
		ECAVL30-16-2-3-1-1-1-B-B	75.696	76.979	1.314	134.14	64.347	3.965	4.986	65.566	Mod Resistant
		CKL13897	80.667	84.541	NA	140.261	69.539	3.565	5.028	62.187	Mod Resistant
		CLWN268	NA	NA	NA	119.317	72.27	4.709	5.041	68.868	Mod Susceptible
		CKLMLN140379	80.913	83.201	1.985	121.839	59.083	4.794	5.055	70.46	Mod Susceptible
		CKL13702	79.913	80.97	0.838	135.301	63.23	4.363	5.062	67.251	Mod Susceptible
		ZEWAc1F2-151-6-1-B-1-BBB-2-2-B*7	67.529	69.46	1.936	118.811	38.532	6.493	5.069	71.079	Mod Susceptible
		ECAVL29-2-3-3-1-1-2-B-B	77.362	77.917	0.646	128.193	63.105	4.184	5.101	64.121	Mod Susceptible
		CKL150158	83.362	84.889	1.613	134.926	71.942	4.048	5.102	67.114	Mod Susceptible
		BKA1-8	80.667	86.059	4.982	152.382	85.978	3.637	5.102	62.37	Mod Susceptible
		[INTA-2-1-3/INTA-60-1-2]-X-11-6-3-B*4	74.362	77.964	3.671	125.133	57.214	4.751	5.114	69.08	Mod Susceptible
		(CML488*2/S1920Z)-B-11-1-6-1-B-B-B	81.196	83.045	2.011	149.93	68.513	3.683	5.124	66.239	Mod Susceptible
		CKL131189	80.913	82.043	0.936	148.982	56.244	4.252	5.129	66.504	Mod Susceptible
		CML442	79.92	79.891	0.918	130.758	58.753	4.505	5.132	70.393	Mod Susceptible
		DL12102	84.515	85.105	0.691	122.571	52.56	1.872	5.139	67.076	Mod Susceptible
		CML395	82.956	85.623	2.388	142.598	73.731	4.593	5.14	67.536	Mod Susceptible
		CKDHL120086	83.696	83.701	0.113	110.659	53.082	5.012	5.154	66.324	Mod Susceptible
		CKLMARS1C3S50293	79.696	80.837	1.132	133.435	68.497	2.753	5.16	60.599	Mod Susceptible
		CKL13666	79.413	75.766	-3.824	169.421	74.984	4.077	5.166	66.087	Mod Susceptible
		CLWN211	80.913	82.438	2.017	104.403	42.205	3.649	5.173	63.071	Mod Susceptible
		DL14505	77.362	77.619	0.38	121.877	61.748	5.802	5.179	73	Mod Susceptible
		CKLMLN140290	80.913	82.162	1.142	116.39	54.192	4.388	5.187	68.823	Mod Susceptible
		CKL13907	80.913	81.73	0.731	141.214	70.956	3.547	5.195	62.205	Mod Susceptible
		CKLMARS1C3S50204	74.362	75.119	0.793	125.552	64.09	3.307	5.198	63.61	Mod Susceptible
		CKDHL140910	80.913	76.728	-4.545	124.997	63.268	4.483	5.206	69.18	Mod Susceptible
		CML494	81.298	79.445	-1.774	137.01	64.503	5.243	5.21	71.773	Mod Susceptible
		CKL13896	80.667	84.262	4.887	118.497	59.539	3.773	5.214	64.579	Mod Susceptible
		CKL131280	81.498	82.183	-0.324	132.228	52.006	4.114	5.216	66.743	Mod Susceptible
		CLMLND1067	76.413	74.161	-2.479	118.151	56.313	3.111	5.23	59.184	Mod Susceptible
		CKDHL120275	71.536	68.395	-3.127	128.899	60.664	5.511	5.23	76.289	Mod Susceptible
		((DTPWC9:@.F16.1.1.1.1.@.@.)*2/S3512Z)-B-8-1-2-1-B-B-B	74.862	77.428	2.7	133.677	69.443	6.354	5.233	69.704	Mod Susceptible
		(CML543/[CML444/CML395//DTPWC8F31-1-1-2-2-BB]-4-2-2-1-1-BB-B-B)DH57-B-B-B-B	83.696	83.775	0.152	117.833	61.785	5.525	5.238	72.886	Mod Susceptible
		DL14546	80.362	80.392	0.097	132.695	69.393	3.814	5.249	66.594	Mod Susceptible
		CNO7/8-32	NA	NA	NA	103.251	44.76	4.511	5.269	70.39	Mod Susceptible
		KIL-1	78.159	79.82	1.409	102.647	54.204	4.156	5.278	67.442	Mod Susceptible
		(CKL05019/(KU1403x1368)-7-2-1-B*5)-B-2-1-1-2-2-B-B-B	87.293	86.642	-1.608	150.144	68.744	2.638	5.278	60.12	Mod Susceptible
		CKL150159	81.196	81.537	0.386	129.108	66.643	2.712	5.283	53.95	Mod Susceptible
		CKL13781	80.413	80.731	-0.008	136.829	58.396	4.282	5.283	68.745	Mod Susceptible
		(CKL05003/[CML444/CML395//DTPWC8F31-1-1-2-2-BB]-4-2-2-2-2-BB-B-B)DH148-B-B-B	77.625	77.482	-0.096	128.328	58.57	3.954	5.284	61.645	Mod Susceptible
		CML543	85.05	84.969	-0.15	134.114	71.046	4.713	5.285	67.791	Mod Susceptible
		CML-384	NA	NA	NA	115.708	59.821	4.129	5.291	66.703	Mod Susceptible
		CNO7/8-4	81.159	NA	NA	87.934	40.41	4.567	5.297	70.593	Mod Susceptible
		DTPYC9-F46-1-2-1-2-B-B	71.913	67.78	-4.367	145.762	58.822	4.719	5.299	70.516	Mod Susceptible
		CKL131314	80.913	82.24	0.977	138.606	62.315	4.415	5.299	69.445	Mod Susceptible
		CKDHL0250	82.696	83.52	1.342	141.389	63.085	2.525	5.304	56.351	Mod Susceptible
		CML541	74.529	75.399	0.938	102.623	51.84	6.95	5.31	85.996	Mod Susceptible
		CKL13910	80.913	80.235	-0.78	104.508	45.335	4.011	5.311	66.823	Mod Susceptible
		(CKL05018/LaPostaSeqC7-F78-2-1-1-1-B-B-B)DH147-B-B-B-B	81.25	80.744	-0.326	137.475	63.188	2.648	5.33	58.643	Mod Susceptible
		(CKL05018/CML536)-B-37-2-1-1-B-B-B-B	79.989	83.235	3.083	133.496	58.815	3.473	5.336	57.492	Mod Susceptible
		CLA158	80.413	75.257	-5.392	110.25	37.009	4.866	5.337	72.732	Mod Susceptible
		ZEWAc2F2-152-1-B*8	69.696	71.781	2.117	119.984	52.567	4.871	5.343	72.379	Mod Susceptible
		CZL03011	80.913	83.258	2.082	117.386	50.038	4.726	5.345	71.424	Mod Susceptible
		CKDHL0374	NA	NA	NA	123.814	59.362	3.549	5.346	63.52	Mod Susceptible
		[INTA-2-1-3/INTA-60-1-2]-X-11-6-3-BBB-B-B-B	75.536	78.694	3.063	125.277	55.071	3.433	5.348	62.433	Mod Susceptible
		CKDHL0282	81.862	80.472	-1.367	136.393	61.811	3.04	5.359	56.159	Mod Susceptible
		CML202	76.653	76.771	0.356	126.1	54.529	3.079	5.362	63.265	Mod Susceptible
		(CKL05020/MAS[MSR/312]-117-2-2-1-B*3-B)DH62-B-B-B-B	79.761	79.065	-0.687	131.188	63.462	3.565	5.363	62.799	Mod Susceptible
		(CML144*2/S3512Z)-B-57-1-1-1-B-B-B	77.399	78.207	0.659	122.718	55.231	5.548	5.367	72.976	Mod Susceptible
		CML78	73.54	74.921	1.51	125.072	53.818	6.168	5.37	72.289	Mod Susceptible
		CKDHL0159	78.499	79.962	0.389	128.957	63.801	3.987	5.37	69.423	Mod Susceptible
		CNO7/8-154	80.913	NA	NA	NA	NA	4.716	5.391	71.99	Mod Susceptible
		(CML230*2/S1031Z)-B-17-1-3-1-B-B-B	76.362	76.1	-0.233	141.598	63.779	6.103	5.393	78.492	Mod Susceptible
		KS23-5	79.913	79.361	-0.924	167.644	80.942	4.738	5.397	72.522	Mod Susceptible
		ML-1A	NA	NA	NA	NA	NA	4.609	5.401	72.257	Mod Susceptible
		CKDHL120448	82.307	82.686	0.425	142.393	71.51	4.552	5.401	79.08	Mod Susceptible
		(CKL05022/CLRCW92)-B-7-1-1-1-2-B-B	85.489	86.392	0.936	117.611	53.554	3.658	5.403	53.484	Mod Susceptible
		CKL13882	81.159	81.315	-2.874	147.305	64.609	4.304	5.404	68.92	Mod Susceptible
		CKL131194	81.413	82.21	0.587	152.81	67.398	4.15	5.418	68.364	Mod Susceptible
		(CLRCW100/CML444)-B-2-3-1-1-B	83.458	85.425	1.947	142.56	78.171	3.144	5.419	60.861	Mod Susceptible
		CKLTI0147	80.239	80.247	-0.333	139.415	55.505	5.078	5.42	74.117	Mod Susceptible
		((INB-17/[CML442/CML197//[TUXPSEQ]C1F2/P49-SR]F2-45-7-3-2-BBB]-2-1-1-2-1-B*5)-B)DH63-B-B-B-B	79.162	77.985	-1.195	125.682	61.109	4.513	5.422	69.949	Mod Susceptible
		DL14549	82.529	83.125	0.643	128.033	72.009	4.825	5.425	76.327	Mod Susceptible
		CKDHL0323	82.384	82.384	-0.489	158.044	83.845	3.48	5.431	66.904	Mod Susceptible
		CKL131190	80.913	83.199	2.227	139.129	73.814	4.694	5.431	71.147	Mod Susceptible
		CLA18	77.413	79.288	1.76	130.246	57.658	4.69	5.433	72.551	Mod Susceptible
		CML443	81.366	83.837	2.366	110.414	56.134	4.411	5.437	75.445	Mod Susceptible
		CKSBL10046	76.196	76.633	0.542	153.356	91.025	4.264	5.44	63.649	Mod Susceptible
		CKLMARSI0183	75.362	77.24	2.04	117.945	53.527	4.704	5.444	77.386	Mod Susceptible
		DTPYC9-F38-4-3-1-1-B	80.913	78.767	-2.382	101.963	45.411	4.752	5.446	72.981	Mod Susceptible
		CKL131270	81.667	85.838	3.752	149.297	72.993	4.693	5.45	72.132	Mod Susceptible
		CKL13737	80.667	NA	NA	134.282	68.365	5.021	5.451	72.668	Mod Susceptible
		((KU1403x1368)-7-2-1-1-B-B/CML444)-B-8-2-7-1-4-2-3-B-B-B-B	76.196	77.722	1.708	124.029	58.367	4.704	5.452	68.725	Mod Susceptible
		CKL150096	82.862	79.58	-3.251	116.299	59.611	4.497	5.454	66.144	Mod Susceptible
		CML495	80.413	79.835	-0.899	117.631	63.773	4.773	5.495	73.33	Mod Susceptible
		CML444	84.521	83.382	-2.482	129.931	72.603	3.952	5.496	73.312	Mod Susceptible
		CKDHL0411	80.913	80.466	-1.031	106.352	55.788	4.446	5.503	70.808	Mod Susceptible
		CKDHL121553	79.862	80.003	0.257	152.07	62.883	3.655	5.504	67.236	Mod Susceptible
		CKDHL0378	80.913	81.773	0.544	148.373	72.95	3.805	5.507	66.173	Mod Susceptible
		CNO8Y/396	NA	NA	NA	NA	NA	4.824	5.507	73.559	Mod Susceptible
		(CML230*2/S3512Z)-B-11-1-6-1-B-B	78.196	78.108	0.019	125.572	53.176	6.513	5.508	77.033	Mod Susceptible
		(CML543/LaPostaSeqC7-F180-3-1-1-1-B-B-B)DH56-B-B-B-B	83.266	85.493	2.377	124.853	54.354	5.191	5.512	66.175	Mod Susceptible
		CKDHL120664	70.413	70.2	-0.431	106.53	48.314	4.707	5.521	72.708	Mod Susceptible
		CKL131271	80.413	81.715	1.092	169.716	80.721	4.57	5.522	71.967	Mod Susceptible
		CKL131305	80.913	82.324	1.053	122.677	63.314	4.604	5.523	71.231	Mod Susceptible
		CKDHL120237	81.739	82.776	0.208	140.467	67.767	5.124	5.528	73.704	Mod Susceptible
		[SC/CML204//FR812]-X-30-2-3-2-1-B*5-B*4	75.609	77.398	2.067	138.637	64.632	3.963	5.528	66.904	Mod Susceptible
		CKSPL10007	79.696	80.435	0.824	133.401	58.298	5.067	5.534	72.072	Mod Susceptible
		00SADVEB-#-74-1-1-1-1-1-BB	82.883	80.508	-2.182	132.153	68.102	5.343	5.534	73.029	Mod Susceptible
		((GEMS-0011xCML-373)-1-2-2-1/CML312)-B-31-2-1-B-B	82.809	84.052	1.369	140.772	55.586	4.304	5.546	70.821	Mod Susceptible
		CKL150017	80.531	80.646	0.136	111.112	56.95	5.444	5.552	73.281	Mod Susceptible
		CKLMLN140287	80.913	84.214	3.198	103.049	49.369	4.375	5.557	71.048	Mod Susceptible
		(CML144*2/S1920Z)-B-7-1-2-1-B-B-B	81.196	80.743	-0.433	150.512	78.69	4.158	5.561	61.628	Mod Susceptible
		CKL131123	NA	82.286	NA	125.008	58.585	4.306	5.561	70.508	Mod Susceptible
		CKL13903	NA	NA	NA	124.985	63.427	4.119	5.573	69.022	Mod Susceptible
		CKDHL0295	84.696	84.631	0.864	136.923	72.894	4.895	5.579	72.927	Mod Susceptible
		CKSBL10019	79.362	80.22	0.929	117.079	58.985	4.464	5.579	74.321	Mod Susceptible
		((KU1403x1368)-7-2-1-1-B-B/CML444)-B-3-3-8-1-2-1-3-B-B-B-B	NA	NA	NA	135.446	64.109	4.294	5.58	70.263	Mod Susceptible
		CKL13958	80.913	82.48	1.16	131.264	65.738	4.63	5.58	73.143	Mod Susceptible
		CKL13724	80.995	80.541	-0.784	136.506	62.94	4.617	5.584	73.056	Mod Susceptible
		CML379	81.413	85.975	4.222	133.321	56.308	4.223	5.591	71.321	Mod Susceptible
		(CML78*2/S1920Z)-B-24-1-2-1-B-B-B	76.362	76.691	0.433	121.94	58.135	5.457	5.597	77.304	Mod Susceptible
		CKL131113	80.913	81.589	0.125	133.026	60.582	4.865	5.598	74.2	Mod Susceptible
		((GEMS-0019xCML-312)-1-1-1-1/CML395)-B-5-1-1-B-B	77.196	76.477	-0.594	144.325	71.74	4.423	5.608	71.983	Mod Susceptible
		CKLMARS1C3S50041	73.529	73.161	-0.288	136.326	59.651	5.087	5.609	72.802	Mod Susceptible
		CKDHL120918	79.995	78.514	-1.589	113.754	54.523	4.718	5.618	63.371	Mod Susceptible
		VL05552	NA	83.556	NA	NA	NA	5.158	5.626	76.539	Mod Susceptible
		CKL13729	78.913	78.778	-0.338	133.058	58.46	4.481	5.634	72.304	Mod Susceptible
		(CKL05017/INTA/INTB-B-41-B-14-1-B)-B-25-1-2-2-2-B-B	87.909	87.855	1.435	108.155	51.167	2.924	5.638	59.379	Mod Susceptible
		CKL13867	80.667	84.125	3.272	120.072	54.922	3.751	5.641	66.536	Mod Susceptible
		[Cuba/GuadC3F34-2-1-1-B-B-BxCML264Q]-1-1-B	72.159	73.404	1.128	118.241	34.28	4.918	5.647	75.364	Mod Susceptible
		H16	81.159	NA	NA	NA	NA	4.918	5.647	75.364	Mod Susceptible
		CKL131150	80.913	NA	NA	158.491	69.392	4.468	5.649	71.709	Mod Susceptible
		T1162W	NA	NA	NA	NA	NA	4.505	5.655	72.405	Mod Susceptible
		((DTPWC9:@.F16.1.1.1.1.@.@.)*2/S3512Z)-B-20-1-3-2-B*4	80.029	80.572	0.601	128.707	62.19	5.801	5.662	76.202	Mod Susceptible
		(CKL05018/LaPostaSeqC7-F78-2-1-1-1-B-B-B)DH41-B-B-B-B	78.875	79.173	0.493	129.897	61.471	4.404	5.666	81.313	Mod Susceptible
		CKDHL142445	80.913	82.195	0.902	148.494	70.117	4.358	5.667	71.097	Mod Susceptible
		CKL13960	80.413	83.753	3.157	128.583	44.845	3.56	5.674	66.274	Mod Susceptible
		CKLTI0227	80.413	82.241	1.564	102.591	45.931	4.666	5.675	72.742	Mod Susceptible
		DL12129	76.862	77.568	0.725	118.451	52.982	5.437	5.676	83.829	Mod Susceptible
		CKL13759	80.913	81.259	0.174	147.474	68.719	4.582	5.679	73.456	Mod Susceptible
		KS23-6	78.375	78.998	0.617	128.831	61.892	5.043	5.68	73.515	Mod Susceptible
		CKDHL143014	87.963	88.112	2.76	143.247	70.481	4.792	5.681	74.167	Mod Susceptible
		((P300C5S1B:@.2.3.2.1.1.1.2.@.@.)*2/S3512Z)-B-33-1-3-1-B*4	75.029	76.406	1.423	99.88	42.343	5.8	5.683	83.208	Mod Susceptible
		CKL13950	80.413	NA	NA	147.616	74.011	4.42	5.683	72.761	Mod Susceptible
		CML130	75.913	77.156	1.138	99.38	47.326	4.909	5.686	74.717	Mod Susceptible
		CML154	84.667	NA	NA	NA	NA	4.491	5.686	72.732	Mod Susceptible
		(CML444*2/S3512Z)-B-32-1-1-1-B-B	77.862	79.379	1.587	122.976	65.181	4.639	5.686	80.377	Mod Susceptible
		VL05128	80.913	NA	NA	NA	NA	4.412	5.686	71.291	Mod Susceptible
		CKDHL142425	81.913	82.06	1.297	145.774	69.445	4.514	5.694	72.716	Mod Susceptible
		CKL150093	81.196	81.437	0.369	137.114	70.094	5.178	5.694	74.501	Mod Susceptible
		CKL13725	80.413	81.4	1.032	112.958	44.841	4.558	5.707	74.103	Mod Susceptible
		CKDHL120138	78.196	78.269	0.181	132.079	56.02	3.622	5.718	52.893	Mod Susceptible
		(CML488*2/S1920Z)-B-11-1-5-1-B-B-B	80.529	81.539	1.053	117	53.247	3.565	5.722	64.397	Mod Susceptible
		CML181	76.913	81.674	4.507	125.814	47.362	5.267	5.722	77.846	Mod Susceptible
		CKLTI0348	81.029	81.486	0.468	140.427	73.578	4.898	5.723	68.174	Mod Susceptible
		(CML445*2/S3512Z)-B-46-1-3-1-B-B	76.362	75.775	-0.467	151.788	76.806	4.44	5.73	73.388	Mod Susceptible
		CKLTI0028	77.965	80.941	3.346	138.96	56.419	4.305	5.733	72.167	Mod Susceptible
		CKL13790	80.667	84.38	NA	106.475	51.467	4.945	5.737	76.062	Mod Susceptible
		CKDHL120378	83.426	83.755	0.45	125.498	51.402	5.622	5.738	74.458	Mod Susceptible
		(CKL05006/CML489)-B-13-1-5-1-B-B-B	81.489	81.699	-1.158	146.587	79.877	4.19	5.739	67.877	Mod Susceptible
		CLWN277	NA	NA	NA	122.508	55.335	4.104	5.744	71.088	Mod Susceptible
		CKDHL120312	71.261	71.185	-0.137	131.988	56.888	5.24	5.745	78.417	Mod Susceptible
		CKDHL142961	81.234	82.451	1.209	143.451	67.002	3.403	5.745	75.181	Mod Susceptible
		P100C6-200-1-1-B****-B-B-B	78.362	78.674	0.413	136.041	61.997	3.506	5.746	69.223	Mod Susceptible
		DTPWC9-F73-2-7-1-B	80.913	78.772	-2.462	129.487	47.035	4.661	5.746	74.642	Mod Susceptible
		CKDHL120685	87.989	86.423	-1.495	122.749	66.93	3.054	5.756	69.258	Mod Susceptible
		CKL13890	80.913	76.776	-4.341	132.242	61.858	4.291	5.758	71.027	Mod Susceptible
		CKDHL120358	79.913	81.857	1.596	144.077	62.437	4.785	5.76	75.934	Mod Susceptible
		CKDHL120253	87.739	87.699	-0.055	127.81	61.082	3.747	5.763	67.091	Mod Susceptible
		CNO7/8-13	80.413	83.74	3.179	120.745	46.791	5.259	5.763	77.549	Mod Susceptible
		CKDHL0501	83.196	82.405	-0.647	141.625	82.052	3.26	5.771	74.747	Mod Susceptible
		((LPSC7:@.F180.3.1.1.1.@.@.)*2/S1031Z)-B-8-1-1-1-B-B	80.196	79.415	1.205	120.261	60.641	5.279	5.773	80.59	Mod Susceptible
		CKL131078	80.913	84.261	3.002	106.461	55.339	4.2	5.778	70.902	Mod Susceptible
		CKL150139	82.029	82.419	0.493	143.357	73.414	4.285	5.78	71.116	Mod Susceptible
		S5252Z/CML445*2-B-116-1-1-1-B	83.918	83.66	-0.475	135.403	61.263	3.596	5.78	68.404	Mod Susceptible
		CKLTI0200	76.029	75.072	-0.879	126.665	42.316	4.905	5.794	63.73	Mod Susceptible
		CKLMLN140196	80.913	86.359	5.035	127.13	58.727	5.048	5.796	77.496	Mod Susceptible
		(5012/MAS[MSR/312]-117-2-2-1-B*5-B)DH45-3-1-B	78.696	79.422	0.814	168.758	69.814	5.404	5.797	73.107	Mod Susceptible
		CNO7/8-97	80.913	81.315	0.164	94.964	37.274	4.382	5.825	72.536	Mod Susceptible
		((KU1403x1368)-7-2-1-1-B-B/CML444)-B-3-2-3-2-2-2-6-B-B-B-B	83.88	84.959	1.065	125.929	54.312	4.19	5.826	64.37	Mod Susceptible
		CKDHL0500	84.489	83.078	-1.206	128.193	66.047	3.527	5.837	68.913	Mod Susceptible
		CKDHL120054	81.362	81.54	0.232	114.863	50.993	5.257	5.838	84.913	Mod Susceptible
		((DTPWC9:@.F115.1.4.1.1.@.@.)*2/S1031Z)-B-74-1-4-1-BBB	75.196	74.911	-0.118	137.759	63.149	3.448	5.846	67.351	Mod Susceptible
		CKLTI0041	82.489	83.855	1.391	138.028	62.055	5.018	5.848	78.279	Mod Susceptible
		CKL150119	78.029	80.936	2.948	124.451	56.257	5.95	5.849	80.946	Mod Susceptible
		S1001Z/CML144*2-B-22-1-1-1-B	82.809	82.321	-0.413	123.236	65.355	5.529	5.849	78.939	Mod Susceptible
		G16BNSEQ.C4-(F8x17)-4-2-2-B	80.413	NA	NA	NA	NA	5.033	5.851	77.829	Mod Susceptible
		CKDHL120139	82.074	82.551	0.632	142.283	62.698	3.281	5.857	79.694	Mod Susceptible
		CKDHL140700	81.413	82.644	0.969	164.698	83.433	4.669	5.866	75.46	Mod Susceptible
		BSC-3	80.667	NA	NA	124.381	60.897	4.404	5.872	73.183	Mod Susceptible
		CKL131313	80.913	NA	NA	138.808	66.953	4.626	5.874	75.529	Mod Susceptible
		CLWN273	NA	82.077	NA	105.529	48.446	4.802	5.888	75.837	Mod Susceptible
		CKDHL120029	85.739	84.623	-0.996	142.662	78.382	5.109	5.89	80.495	Mod Susceptible
		CKDHL0228	79.375	81.126	1.71	131.293	64.006	3.832	5.898	72.225	Mod Susceptible
		CKL13851	79.667	81.162	1.142	111.605	52.088	4.61	5.899	74.773	Mod Susceptible
		Oh1VIxOh28RI-70332-B-B-B-B	74.109	71.924	-2.08	118.301	50.4	3.79	5.9	68.142	Mod Susceptible
		CML491	81.159	84.793	4.359	110.802	50.247	4.733	5.901	75.748	Mod Susceptible
		((P300C5S1B:@.2.3.2.1.1.1.2.@.@.)*2/S3512Z)-B-3-1-1-1-B-B-B	78.691	79.745	1.395	119.616	59.297	4.965	5.909	70.561	Mod Susceptible
		(CML543/LaPostaSeqC7-F64-2-6-2-2-B-B-B)DH110-B-B-B-B-B	81.739	82.555	0.495	117.676	59.694	5.536	5.913	82.347	Mod Susceptible
		CKL131091	80.913	82.268	1.443	116.633	53.31	4.076	5.916	69.953	Mod Susceptible
		ECAVL29-11-1-1-4-1-2-B-B-B	81.91	88.772	6.926	168.968	54.319	3.487	5.919	66.514	Mod Susceptible
		CKDHL143002	84.989	82.95	-1.22	119.395	61.434	4.174	5.92	71.895	Mod Susceptible
		CML537	78.862	82.204	3.508	127.928	54.594	5.648	5.926	92.101	Mod Susceptible
		((LPSC7:@.F180.3.1.1.1.@.@.)*2/S1031Z)-B-34-1-1-1-B-B	77.362	76.003	-1.328	123.204	55.792	4.769	5.935	74.317	Mod Susceptible
		((LPSC7:@.F180.3.1.1.1.@.@.)*2/S1031Z)-B-28-1-1-1-B-B-B	80.029	81.225	1.926	109.775	43.616	6.392	5.936	83.679	Mod Susceptible
		(CML445*2/S1031Z)-B-6-1-4-1-B-B	80.033	80.663	0.676	149.562	72.784	5.411	5.936	79.909	Mod Susceptible
		CML502	80.913	NA	NA	NA	NA	4.104	5.941	71.526	Mod Susceptible
		CKL131279	80.831	82.424	0.333	131.432	59.304	4.581	5.944	74.857	Mod Susceptible
		(CML543/CIMCALI8843/S9243-BB-#-B-5-1-BB-4-1-3-1-B)-B-11-2-2-1-1-B-B-B	87.239	88.65	1.47	132.3	68.645	4.5	5.946	74.898	Mod Susceptible
		CKLMARS1C3S50264	78.029	80.423	2.604	138.253	72.76	3.359	5.952	57.934	Mod Susceptible
		CKL13783	74.913	75.181	-0.031	121.98	53.985	4.427	5.96	73.256	Mod Susceptible
		CNO7/8-207	NA	NA	NA	NA	NA	3.947	5.963	70.638	Mod Susceptible
		(CKL05007/LaPostaSeqC7-F64-2-6-2-2-B-B-B)DH345-B-B-B	81.522	82.053	0.446	110.216	55.54	5.023	5.966	77.685	Mod Susceptible
		DTPYC9-F86-1-1-1-1-B	80.413	NA	NA	84.3	39.536	4.741	5.983	76.08	Mod Susceptible
		LaPostaSeqC7-F64-2-8-1-2-B	81.159	80.24	0.185	NA	NA	4.79	5.986	77.202	Mod Susceptible
		CML548	81.705	82.338	0.574	123.895	58.114	4.722	5.996	68.805	Mod Susceptible
		CKLT10045	85.015	85.134	0.169	118.937	48.08	4.393	6	95.983	Mod Susceptible
		INTA/INTB-B-11-B-1-1-B	79.667	73.231	-6.941	122.198	53.83	5.094	6	78.497	Mod Susceptible
		CKLMARSI0092	84.239	84.495	0.929	133.874	63.519	6.102	6.002	87.343	Mod Susceptible
		CKL05005	80.913	82.176	1.106	119.636	53.588	5.077	6.003	78.681	Mod Susceptible
		(CML159*2/S1920Z)-B-6-1-4-1-B-B	75.529	78.266	2.827	117.425	43.586	6	6.019	83.021	Mod Susceptible
		CKL13731	81.413	79.377	-2.25	86.714	38.257	4.784	6.042	76.606	Mod Susceptible
		(CKL05017/[CML442/CML197//[TUXPSEQ]C1F2/P49-SR]F2-45-7-3-2-BBB]-2-1-1-2-1-BBB-B)DH3-B-B-B-B-B	79.489	79.495	0.05	133.346	60.924	5.288	6.044	82.649	Mod Susceptible
		CKDHL0470	NA	85.287	NA	106.878	56.01	5.145	6.046	80.9	Mod Susceptible
		(200-6xGUAT189)(51-2-1)F1-B-xP84c1F26-2-2-4-B-2-B]F102-1-2-2-3x[KILIMAST94A]-30/MSV-03-2-10-B-1-B-B-xP84c1F27-4-1-6-B-5-B]-2-2-B	76.913	NA	NA	NA	NA	4.855	6.053	78.339	Mod Susceptible
		(CKL05006/CML489)-B-13-1-2-B-B-B-B	82.676	83.639	0.533	149.752	66.505	3.008	6.055	66.303	Mod Susceptible
		CKL13728	77.413	73.235	-4.28	144.661	74.728	4.761	6.061	77.323	Mod Susceptible
		CKLMARS1C3S50137	72.196	74.649	2.407	151.018	51.326	4.105	6.062	71.441	Mod Susceptible
		((GEMS-0019xCML-312)-1-1-1-1/CML395)-B-14-2-2-1-B	79.029	80.23	1.314	150.446	74.618	3.293	6.064	68.504	Mod Susceptible
		CKDHL120277	74.696	74.506	-0.09	125.042	61.889	5.949	6.07	82.263	Mod Susceptible
		CKL131028	81.913	79.263	-2.869	116.098	52.042	4.897	6.073	77.629	Mod Susceptible
		((KU1403x1368)-7-2-1-1-B-B/CML444)-B-3-3-2-2-2-1-2-B-B-B-B	83.529	85.516	2.188	141.58	68.144	3.723	6.077	67.728	Mod Susceptible
		CKLMARS1C3S50068	86.239	82.434	-3.641	118.468	54.972	4.214	6.078	72.704	Mod Susceptible
		CKLTI0368	79.362	79.967	0.649	112.715	53.224	4.074	6.081	84.263	Mod Susceptible
		CKLMLN140380	80.413	83.298	2.526	113.887	57.605	5.521	6.084	83.896	Mod Susceptible
		CML545	73.612	73.94	0.391	132.95	63.954	2.966	6.084	64.744	Mod Susceptible
		CKL13756	80.667	NA	NA	141.037	60.707	5.02	6.095	77.504	Mod Susceptible
		CKDHL120331	75.282	76.081	0.87	123.858	57.555	5.575	6.098	73.092	Mod Susceptible
		CML547	76.196	80.226	4.079	145.957	69.819	3.274	6.1	62.471	Mod Susceptible
		ML-11	80.913	NA	NA	158.251	81.76	4.468	6.104	75.955	Mod Susceptible
		CKLMLN140545	81.159	80.274	-2.641	131.213	47.782	3.915	6.12	71.386	Mod Susceptible
		CML247	86.239	86.175	-0.101	109.144	55.393	5.128	6.124	82.303	Mod Susceptible
		((DTPWC9:@.F115.1.4.1.1.@.@.)*2/S3512Z)-B-88-1-4-1-BB	74.862	74.94	0.212	129.79	67.037	5.182	6.133	83.889	Mod Susceptible
		RO424W	NA	NA	NA	112.18	52.811	4.671	6.135	76.156	Mod Susceptible
		(CML444*2/S3512Z)-B-51-1-1-1-B*4	82.889	82.308	-0.388	154.824	78.522	5.884	6.137	83.156	Mod Susceptible
		(CML159*2/S1920Z)-B-6-1-3-1-B-B	78.196	81.545	3.45	133.045	61.122	5.305	6.145	82.072	Mod Susceptible
		CKDHL0364	NA	81.45	NA	141.119	73.149	5.055	6.146	79.097	Mod Susceptible
		CKDHL0467	NA	82.036	NA	112.934	65.41	4.297	6.149	74.092	Mod Susceptible
		CKL13762	80.913	81.313	0.12	99.58	45.658	5.488	6.16	82.737	Mod Susceptible
		CKLMARSI0040	80.913	78.696	-2.469	116.042	54.727	4.366	6.181	75.244	Mod Susceptible
		DTPWC9-F104-5-4-1-1-B	80.913	80.253	-0.904	NA	NA	4.961	6.186	79.292	Mod Susceptible
		LaPostaSeqC7-F102-1-3-1-1-B	80.667	80.72	-0.703	103.322	57.381	4.777	6.189	78.306	Mod Susceptible
		CKL13827	81.159	82.27	0.934	135.107	66.329	2.879	6.194	63.382	Mod Susceptible
		CKL150147	82.739	86.903	4.31	113.929	55.454	5.008	6.213	82.099	Mod Susceptible
		CKL13805	77.913	75.255	-2.912	122.829	55.836	4.482	6.223	75.574	Mod Susceptible
		CKL13760	80.913	NA	NA	170.561	96.408	5.227	6.231	81.693	Mod Susceptible
		CML560	76.863	79.422	0.963	110.122	55.134	4.784	6.24	77.605	Mod Susceptible
		CKLMLN140285	80.913	80.151	-0.983	120.12	55.566	4.886	6.242	79.826	Mod Susceptible
		ECAVL17-30-6-1-1-1-1-6-2-B	81.467	82.675	1.927	116.814	57.705	3.704	6.253	77.739	Mod Susceptible
		CZL03009	76.696	77.58	0.916	105.681	42.122	5.243	6.265	82.79	Mod Susceptible
		ECAVL30-60-11-1-1-2-1-B-B	78.286	87.466	10.085	108.286	44.252	4.271	6.281	73.736	Mod Susceptible
		CKLMARSI0037	77.362	77.098	-0.077	125.129	63.588	4.857	6.306	72.853	Mod Susceptible
		CKDHL120419	78.029	81.097	3.085	126.598	55.992	3.795	6.309	65.754	Mod Susceptible
		((LPSC7:@.F180.3.1.1.1.@.@.)*2/S1031Z)-B-36-1-2-1-B*4	82.029	78.879	-3.023	111.652	59.762	5.63	6.311	79.271	Mod Susceptible
		(CML159*2/S1920Z)-B-6-1-2-1-B-B	78.196	78.933	0.846	115.591	55.189	6.176	6.311	84.896	Mod Susceptible
		CKDHL120668	78.501	77.002	-2.01	127.885	59.28	4.481	6.334	80.687	Mod Susceptible
		CKL150097	78.196	75.929	-2.129	119.205	62.247	4.752	6.338	79.963	Mod Susceptible
		CKDHL120323	74.862	74.399	-0.37	135.481	64.06	5.376	6.348	83.323	Mod Susceptible
		((DTPWC9:@.F16.1.1.1.1.@.@.)*2/S3512Z)-B-13-1-6-1-B-BBB	79.78	81.854	2.124	139.538	72.492	4.535	6.373	77.594	Mod Susceptible
		CKDHL0106	83.684	82.983	-1.183	139.189	75.525	4.044	6.39	78.652	Mod Susceptible
		((DTPWC9:@.F16.1.1.1.1.@.@.)*2/S3512Z)-B-31-1-5-1-B-B-B	80.529	80.388	-0.052	120.96	57.477	5.683	6.397	81.589	Mod Susceptible
		((GEMS-0011xCML-373)-1-2-1-1/CML312)-B-11-2-1-1-B	73.673	75.725	2.115	139.599	63.107	3.938	6.4	80.836	Mod Susceptible
		CKDHL120979	83.036	84.86	2.029	118.223	58.859	3.438	6.4	69.802	Mod Susceptible
		CKL13991	80.913	82.349	1.241	119.588	47.212	4.281	6.407	76.534	Mod Susceptible
		((DTPWC9:@.F16.1.1.1.1.@.@.)*2/S3512Z)-B-6-1-4-1-B*4	74.362	75.094	0.767	116.581	53.313	6.012	6.409	87.008	Mod Susceptible
		[SYN-USAB2/SYN-ELIB2]-12-1-1-1-BB	78.54	78.901	-0.316	133.835	69.644	4.929	6.413	86.505	Mod Susceptible
		CKLMLN140284	80.362	80.119	-0.134	149.372	75.518	4.621	6.43	72.103	Mod Susceptible
		CKL150114	83.862	83.759	-0.053	139.959	70.183	5.277	6.435	84.406	Mod Susceptible
		(CKL05006/CML489)-B-13-1-5-3-B-B	82.312	83.258	1.062	132.975	65.93	3.977	6.442	73.755	Mod Susceptible
		[92SEW1-2/[DMRESR-W]EarlySel-#L-2-1-B/CML386]-B-22-1-B-4-#-1-BB-B	74.196	74.91	0.77	126.313	57.456	5.398	6.458	75.449	Mod Susceptible
		G16BNSEQ.C4-(F20x17)-3-1-4-B	80.913	83.06	2.297	106.614	42.48	4.445	6.477	77.355	Mod Susceptible
		CKL150162	79.196	78.552	-0.487	112.144	47.216	4.04	6.487	74.577	Mod Susceptible
		CKDHL0231	79.413	75.237	-4.43	123.134	69.252	4.944	6.488	81.786	Mod Susceptible
		CKL150078	73.862	74.614	0.944	139.13	65.901	6.176	6.489	94.459	Mod Susceptible
		(CKL05003/CML444//CKL05003)DH6-B-B-B-B	84.239	85.684	1.187	128.259	62.571	3.096	6.496	76.502	Mod Susceptible
		(CKL05007/CML489)-B-10-1-2-B-B-B	86.91	85.84	-2.508	116.097	60.66	3.551	6.501	69.313	Mod Susceptible
		CKLMARSI0022	76.696	78.617	1.951	122.561	61.373	3.823	6.503	71.927	Mod Susceptible
		CKL13667	81.413	77.689	NA	149.446	62.59	5.669	6.506	86.758	Mod Susceptible
		CML488	79.494	80.835	1.425	105.396	40.549	5.171	6.512	82.961	Mod Susceptible
		CL-P10201	71.413	72.748	1.117	129.522	50.126	4.851	6.526	82.263	Mod Susceptible
		CKL150081	74.862	75.619	0.855	118.447	64.903	6.222	6.531	89.003	Mod Susceptible
		(P300C5S1B-2-3-2#-#1-5-B-B-B-B-B-B-B/LaPostaSeqC7-F180-3-1-1-1-B-B-B)-B-3-1-1-B-B-B-B	75.529	74.105	-1.367	138.034	64.912	6.28	6.539	87.27	Mod Susceptible
		CZL0618	78.196	78.948	0.811	117.658	61.277	4.071	6.544	69.272	Mod Susceptible
		CKLTI0137	82.576	82.96	0.394	122.071	64.525	4.984	6.549	89.356	Mod Susceptible
		CKLTI0272	76.029	77.128	1.237	153.132	72.738	4.863	6.576	79.409	Mod Susceptible
		(CKL05016/CLRCW41)-B-5-1-2-1-1-B	79.875	78.566	-1.328	140.03	67.015	5.483	6.592	88.85	Mod Susceptible
		P300C5S1B-2-3-2-#-#-1-2-B-B-#-B*4	82.427	83.561	2.095	102.804	56.301	5.719	6.599	90.124	Mod Susceptible
		CML550	77.625	77.262	-0.367	132.756	56.686	5.959	6.611	87.568	Mod Susceptible
		CKL150531	82.696	83.473	0.889	152.042	77.56	5.858	6.612	83.508	Mod Susceptible
		P502c2-185-3-4-1-3-B-1-BxCML311/CML321xMBRC1BcF114-1-1-1-B-B-B-B-1-1-B	79.413	84.46	4.884	122.314	54.449	4.899	6.623	81.914	Mod Susceptible
		CKL150218	74.529	74.894	0.395	157.176	70.485	6.489	6.63	89.492	Mod Susceptible
		CKDHL120122	78.029	77.938	-0.073	134.397	61.054	5.273	6.634	79.536	Mod Susceptible
		CKSBL10194	81.529	78.59	-1.07	132.616	64.589	5.317	6.639	83.321	Mod Susceptible
		S1001Z/CML144*2-B-102-1-1-1-B	88.239	85.284	-1.989	126.874	60.673	5.38	6.658	86.096	Mod Susceptible
		((DTPWC9:@.104.5.4.1.1.@.@.)*2/S1920Z)-B-2-1-1-1-B-B	77.696	78.584	0.931	103.344	50.751	6.11	6.674	92.544	Mod Susceptible
		CML312	81.092	81.58	-0.062	157.01	71.922	5.04	6.684	84.104	Mod Susceptible
		CKL150121	78.029	80.258	2.261	142.248	66.365	6.12	6.715	91.462	Mod Susceptible
		CKL150104	78.696	77.643	-1.069	161.038	79.58	4.53	6.719	72.4	Mod Susceptible
		CKL131275	80.913	82.668	1.585	139.386	70.44	5.753	6.72	88.995	Mod Susceptible
		(CML494*/OFP2)-B-8-3-1-B-B-B	80.413	77.255	-3.412	142.829	65.336	4.732	6.723	80.824	Mod Susceptible
		(CKL05007/LaPostaSeqC7-F64-2-6-2-2-B-B-B)DH203-B-B	80.814	82.45	1.699	135.599	62.028	5.333	6.726	84.826	Mod Susceptible
		CKSBL10039	77.946	78.374	0.51	139.312	65.968	6.223	6.728	87.156	Mod Susceptible
		((DTPWC9:@.F16.1.1.1.1.@.@.)*2/S3512Z)-B-8-1-1-1-B*4	76.362	77.831	1.532	131.566	65.37	5.999	6.73	85.291	Mod Susceptible
		CKL150194	78.696	75.311	-3.27	117.149	51.165	3.509	6.76	77.375	Mod Susceptible
		CKDHL0601	82.862	82.098	-0.731	139.271	75.134	4.311	6.771	78.823	Mod Susceptible
		CKL13802	77.913	77.879	-0.41	120.79	54.443	5.262	6.775	87.243	Mod Susceptible
		(G23C34HS#22-2-1-1/CML312)-B-4-1-1-1-B	84.399	86.22	-1.213	140.33	82.504	3.687	6.786	73.353	Mod Susceptible
		CKL13854	80.913	78.448	-2.665	148.775	77.144	5.109	6.817	83.523	Mod Susceptible
		((LPSC7:@.F180.3.1.1.1.@.@.)*2/S1031Z)-B-36-1-2-1-B-B-B	83.196	80.765	-2.335	113.998	57.321	4.741	6.83	83.793	Mod Susceptible
		CKSBL10011	75.029	73.553	-1.418	137.678	73.416	5.511	6.84	85.192	Mod Susceptible
		CKLMARS1C3S50199	77.036	77.675	0.632	123.637	55.288	5.277	6.84	84.94	Mod Susceptible
		CKL150103	75.215	76.041	0.956	86.163	38.995	6.292	6.858	90.461	Mod Susceptible
		(CML445*2/S3512Z)-B-46-1-1-1-B-B	80.489	80.904	0.426	119.926	52.964	4.205	6.893	86.19	Mod Susceptible
		CKLTI0136	83.029	82.243	-0.686	115.539	57.606	4.555	6.894	82.579	Mod Susceptible
		CKLTI0238	79.862	80.547	0.791	125.44	64.175	4.715	6.905	83.928	Mod Susceptible
		CKL150127	81.732	80.826	-0.824	132.604	67.716	4.67	6.924	86.942	Mod Susceptible
		((LPSC7:@.F180.3.1.1.1.@.@.)*2/S1031Z)-B-36-1-4-1-B-B	79.196	77.77	-1.378	117.053	57.103	5.93	6.942	94.128	Mod Susceptible
		ECAVL29-11-1-1-2-2-1-B-B-B-B	80.562	83.756	5.004	148.95	73.076	5.611	6.966	83.999	Mod Susceptible
		CKLTI0138	83.54	82.368	-1.271	131.217	73.821	5.283	6.975	93.067	Mod Susceptible
		CKSPL10328	76.196	79.554	3.414	114.796	54.686	4.012	6.999	83.828	Susceptible
		CKL13716	75.413	74.823	-0.756	112.412	45.518	5.464	7.003	87.996	Susceptible
		CKL150191	76.362	78.766	2.514	90.688	49.565	5.953	7.011	91.825	Susceptible
		(CML445*2/S3512Z)-B-33-1-2-1-B-B	80.773	79.915	-0.004	143.412	69.535	5.229	7.047	90.191	Susceptible
		CKL150087	78.862	80.745	2.035	131.776	68.167	5.995	7.049	91.286	Susceptible
		CML451	79.913	76.252	-3.737	113.746	41.904	5.476	7.058	88.423	Susceptible
		((DTPWC9:@.F16.1.1.1.1.@.@.)*2/S3512Z)-B-11-1-1-1-B*4	75.307	75.842	0.702	133.645	61.479	6.5	7.101	93.327	Susceptible
		CKL150118	81.029	81.615	0.67	106.107	48.791	6.087	7.115	91.263	Susceptible
		CKL150232	84.399	85.773	1.411	133.791	66.983	5.096	7.142	86.076	Susceptible
		CKLMARS1C3S50274	77.862	79.533	1.822	160.669	74.216	4.828	7.192	85.97	Susceptible
		CKL150110	80.362	78.76	-1.506	129.93	54.031	5.906	7.226	93.435	Susceptible
		(CML78*2/S1920Z)-B-19-1-2-1-B-B-B	79.302	80.318	0.506	127.177	72.366	5.09	7.26	82.338	Susceptible
		CKSPL10058	75.862	75.65	-0.161	113.553	44.021	5.996	7.262	89.385	Susceptible
		CKLTI0139	83.029	81.195	-1.635	117.916	57.077	5.12	7.269	86.583	Susceptible
		(CML445*2/S3512Z)-B-1-1-1-1-BBB	85.252	85.157	-0.752	126.71	67.307	4.333	7.311	81.332	Susceptible
		CKLMARS1C3S50238	78.529	81.439	3.042	137.287	65.396	4.932	7.322	89.748	Susceptible
		((DTPWC9:@.F16.1.1.1.1.@.@.)*2/S3512Z)-B-6-1-4-1-B-B-B	73.721	74.3	0.76	119.308	60.991	6.547	7.337	92.663	Susceptible
		CKL150079	77.696	79.585	2.032	136.373	63.502	6.455	7.353	94.776	Susceptible
		((DTPWC9:@.F16.1.1.1.1.@.@.)*2/S3512Z)-B-6-1-1-1-B-B	74.696	76.258	1.75	132.824	65.037	6.448	7.382	95.133	Susceptible
		S1001Z/CML144*2-B-49-1-1-1-B	85.069	83.042	-1.946	132.912	64.14	5.358	7.382	90.048	Susceptible
		((DTPWC9:@.F16.1.1.1.1.@.@.)*2/S3512Z)-B-13-1-4-1-B-B-B	77.362	78.279	0.981	119.627	59.435	6.668	7.394	96.025	Susceptible
		CKL150122	78.196	79.913	2.768	123.705	51.286	6.162	7.411	90.013	Susceptible
		CKL150132	78.862	79.041	0.298	131.797	63.034	4.698	7.422	83.888	Susceptible
		((DTPWC9:@.F115.1.4.1.1.@.@.)*2/S3512Z)-B-89-1-1-1-BBB	78.362	78.915	0.57	115.717	53.79	6.625	7.458	96.742	Susceptible
		(LaPostaSeqC7-F64-2-6-2-2-B-B-B/CML495)DH25-B-B-B-B	76.875	74.362	-1.003	118.997	54.169	5.717	7.471	96.64	Susceptible
		((DTPWC9:@.F16.1.1.1.1.@.@.)*2/S3512Z)-B-6-1-1-3-B-B	77.196	79.307	2.166	133.266	68.899	6.606	7.472	99.801	Susceptible
		((DTPWC9:@.F115.1.4.1.1.@.@.)*2/S3512Z)-B-88-1-1-1-BBB	77.029	76.178	-0.789	118.311	56.459	4.815	7.548	89.361	Susceptible
		(CKL05017/[CML442/CML197//[TUXPSEQ]C1F2/P49-SR]F2-45-7-3-2-BBB]-2-1-1-2-2-BBB-B-B)DH11-B-B-B	77.25	76.061	-1.156	113.521	58.869	6.37	7.591	93.506	Susceptible

## Sheet: Table S5
	Supplementary Table S5. Grouping of a subset of 140 lines into three clusters based on GBS markers
	Code_Name	Cluster	Pedigree
	RO_113	Group I	CKLMARS1C3S50204
	RO_160	Group I	CKLMARS1C3S50140
	RO_162	Group I	CKLMARS1C3S50293
	RO_174	Group I	CKLMARS1C3S50041
	RO_192	Group I	CKLMARS1C3S50238
	RO_199	Group I	CKLMARS1C3S50264
	RO_221	Group I	CKLMARS1C3S50196
	RO_23	Group I	CML540
	RO_26	Group I	CKLMARS1C3S50080
	RO_36	Group I	CML202
	RO_42	Group I	CKDHL120172
	RO_43	Group I	CKLMARS1C3S50198
	RO_90	Group I	CKLMARSI0183
	RO_97	Group I	CKLMARS1C3S50113
	RO_10	Group I	(5012/MAS[MSR/312]-117-2-2-1-B*5-B)DH45-3-1-B
	RO_104	Group I	CKDHL0227
	RO_107	Group I	CKDHL0221
	RO_111	Group I	CKDHL120138
	RO_120	Group I	CKDHL0250
	RO_130	Group I	CML539
	RO_142	Group I	CML537
	RO_151	Group I	CKLTI0028
	RO_153	Group I	CKLTI0272
	RO_155	Group I	P100C6-200-1-1-B****-B-B-B
	RO_167	Group I	CKLMARSI0092
	RO_169	Group I	DL14505
	RO_188	Group I	CZL0618
	RO_190	Group I	CKLTI0041
	RO_197	Group I	CKDHL0214
	RO_202	Group I	CML538
	RO_229	Group I	(CKL05017/[CML442/CML197//[TUXPSEQ]C1F2/P49-SR]F2-45-7-3-2-BBB]-2-1-1-2-2-BBB-B-B)DH11-B-B-B
	RO_234	Group I	CKLT10045
	RO_39	Group I	CML547
	RO_49	Group I	CML443
	RO_54	Group I	CML312
	RO_67	Group I	(CKL05018/LaPostaSeqC7-F78-2-1-1-1-B-B-B)DH41-B-B-B-B
	RO_75	Group I	CKDHL0228
	RO_85	Group I	CML548
	RO_89	Group I	CKDHL120122
	YB_151	Group I	CML442
	DM_1	Group II	CML247
	DM_61	Group II	CML451
	RO_103	Group II	CKL150103
	RO_11	Group II	CLRCY034
	RO_114	Group II	CKL150110
	RO_115	Group II	P300C5S1B-2-3-2-#-#-1-2-B-B-#-B*4
	RO_126	Group II	CKDHL120378
	RO_13	Group II	CKL150017
	RO_134	Group II	ZEWAc1F2-151-6-1-B-1-BBB-2-2-B*7
	RO_15	Group II	CKDHL120423
	RO_152	Group II	CLYN261
	RO_158	Group II	CKLTI0344
	RO_161	Group II	CKSBL10046
	RO_166	Group II	CML536
	RO_18	Group II	CKL150139
	RO_186	Group II	CKLTI0200
	RO_19	Group II	CKDHL120253
	RO_193	Group II	CML541
	RO_195	Group II	CKL150114
	RO_20	Group II	CKL150078
	RO_200	Group II	CKDHL121553
	RO_205	Group II	CML78
	RO_206	Group II	CML130
	RO_207	Group II	CML154
	RO_208	Group II	CML172
	RO_209	Group II	CML379
	RO_211	Group II	CML491
	RO_212	Group II	CML495
	RO_213	Group II	CML502
	RO_215	Group II	CKL150232
	RO_219	Group II	CKDHL121556
	RO_224	Group II	(LaPostaSeqC7-F64-2-6-2-2-B-B-B/CML495)DH25-B-B-B-B
	RO_232	Group II	CKDHL120323
	RO_233	Group II	CKDHL120277
	RO_27	Group II	CKSBL10011
	RO_28	Group II	CKL150122
	RO_3	Group II	CKL150159
	RO_30	Group II	(ZM523A-16-2-1-1-B*6/[CML312/CML445//[TUXPSEQ]C1F2/P49-SR]F2-45-3-2-1-BBB]-1-2-1-1-2-B*6)-B-1-1-4-B-B-B
	RO_33	Group II	CKDHL120331
	RO_44	Group II	CKL150158
	RO_46	Group II	CKL150147
	RO_51	Group II	CKDHL120237
	RO_53	Group II	CKL150081
	RO_65	Group II	CML550
	RO_68	Group II	CKDHL120448
	RO_70	Group II	CKL150013
	RO_73	Group II	CKSPL10328
	RO_76	Group II	CKSBL10203
	RO_80	Group II	CLRCY039
	RO_86	Group II	CML489
	RO_94	Group II	CKLTI0348
	YB_171	Group II	CML560
	YB_190	Group II	DTPYC9-F46-1-2-1-2-B-B
	YB_191	Group II	KS23-6
	YB_41	Group II	CKSBL10027
	YB_45	Group II	CKSBL10039
	RO_106	Group III	DL14546
	RO_117	Group III	DL14549
	RO_12	Group III	CKDHL120054
	RO_132	Group III	CKDHL0295
	RO_135	Group III	CML559
	RO_138	Group III	CML488
	RO_144	Group III	CML494
	RO_146	Group III	CKLMLN140284
	RO_147	Group III	CKLMARS1C3S50732
	RO_148	Group III	CKDHL0106
	RO_165	Group III	CKLMARSI0029
	RO_17	Group III	CKDHL142981
	RO_176	Group III	(CKL05007/LaPostaSeqC7-F64-2-6-2-2-B-B-B)DH203-B-B
	RO_180	Group III	(CKL05018/LaPostaSeqC7-F78-2-1-1-1-B-B-B)DH242-B-B-B-B
	RO_181	Group III	CKSPL10007
	RO_191	Group III	CKLTI0139
	RO_196	Group III	CKLTI0138
	RO_21	Group III	CKSPL10058
	RO_218	Group III	CKDHL120685
	RO_220	Group III	CKDHL143002
	RO_225	Group III	(CKL05007/LaPostaSeqC7-F64-2-6-2-2-B-B-B)DH345-B-B-B
	RO_227	Group III	(CKL05003/LaPostaSeqC7-F180-3-1-1-1-B-B-B)DH91-B-B-B
	RO_228	Group III	(CKL05022/CLRCW92)-B-7-1-1-1-2-B-B
	RO_230	Group III	(CKL05007/LaPostaSeqC7-F71-1-2-1-2-B-B-B-B)DH30-B-B-B-B
	RO_231	Group III	(CKL05003/CML444//CKL05003)DH6-B-B-B-B
	RO_31	Group III	CKLMARSI0022
	RO_37	Group III	CML543
	RO_4	Group III	(CKL05018/LaPostaSeqC7-F78-2-1-1-1-B-B-B)DH147-B-B-B-B
	RO_40	Group III	(CKL05016/CLRCW41)-B-5-1-2-1-1-B
	RO_57	Group III	(CKL05003/[CML444/CML395//DTPWC8F31-1-1-2-2-BB]-4-2-2-2-2-BB-B-B)DH143-B-B-B
	RO_6	Group III	CKLTI0136
	RO_61	Group III	CKDHL0323
	RO_69	Group III	CKDHL120086
	RO_71	Group III	CKLTI0137
	RO_72	Group III	CKDHL0333
	RO_8	Group III	CKL150194
	RO_83	Group III	CKL150191
	RO_88	Group III	CKDHL120668
	RO_9	Group III	CKSBL10194
	RO_99	Group III	CKDHL0500
	YB_1	Group III	CKDHL0089
	YB_141	Group III	CML395
	YB_152	Group III	CML444
